# Supplementary material for: Establishment of a Tissue Culture System for Quercus palustris
Source: Plants (Basel). 2025 Dec 18;14(24):3870. doi: 10.3390/plants14243870 (PMC12736435; doi:10.3390/plants14243870)
Supplement: Supplementary file 1 [file plants-14-03870-s001.zip]

Archive with 1 entries (1 files):
- plants-3994122-supplementary.pdf
